# Supplementary material for: Optimization of Ultrasonic Extraction Parameters for the Recovery of Phenolic Compounds in Brown Seaweed: Comparison with Conventional Techniques
Source: Antioxidants (Basel). 2024 Mar 28;13(4):409. doi: 10.3390/antiox13040409 (PMC11047748; doi:10.3390/antiox13040409)
Supplement: Supplementary file 1 [file antioxidants-13-00409-s001.zip]

Archive with 1 entries (1 files):
- antioxidants-2925285-supplementary.pdf
